# Supplementary material for: Habitual Dietary Fiber Intake, Fecal Microbiota, and Hemoglobin A1c Level in Chinese Patients with Type 2 Diabetes
Source: Nutrients. 2022 Feb 27;14(5):1003. doi: 10.3390/nu14051003 (PMC8912884; doi:10.3390/nu14051003)
Supplement: Supplementary file 1 [file nutrients-14-01003-s001.zip]

Archive with 1 entries (1 files):
- nutrients-1607645-supplementary.pdf
